# Supplementary material for: Generative AI–social media coordinated learning and university students' psychological well-being: dual pathways and the buffering role of perceived support
Source: Front Psychol. 2026 Mar 6;17:1788850. doi: 10.3389/fpsyg.2026.1788850 (PMC13002841; doi:10.3389/fpsyg.2026.1788850)
Supplement: Supplementary file 1 [file Data_Sheet_1.csv]

ID	EE1	EE2	EE3	EE4	EE5	CF1	CF2	CF3	CF4	CF5	FV1	FV2	FV3	FV4	FV5	BS1	BS2	BS3	BS4	BS5	PS1	PS2	PS3	PS4	PS5	CL1	CL2	CL3	CL4	CL5	PD1	PD2	PD3	PD4	PD5	PWB1	PWB2	PWB3	PWB4	PWB5
1	3	4	4	3	3	2	3	3	2	2	3	4	2	2	3	3	3	3	4	3	2	2	2	2	3	2	3	2	2	3	4	5	4	5	4	3	3	3	3	3
2	1	1	1	2	1	2	2	2	2	3	1	2	2	1	1	2	3	3	3	2	3	3	3	3	2	1	1	2	1	2	3	3	3	3	4	3	3	3	3	2
3	3	4	3	2	3	2	2	3	3	3	3	3	3	2	2	3	3	2	3	3	3	2	2	3	3	2	2	2	2	3	3	3	3	4	3	3	3	3	3	2
4	3	3	4	3	3	2	3	3	4	3	3	2	2	2	2	2	2	2	2	2	3	2	3	2	2	3	2	3	2	3	3	4	4	4	4	2	2	2	2	3
5	2	2	2	2	2	3	3	3	3	3	3	2	2	2	2	2	2	2	2	2	2	2	1	2	1	2	3	2	2	3	3	3	2	3	3	2	2	1	2	1
6	2	3	3	2	3	2	2	3	3	2	3	3	3	3	3	3	3	3	3	3	3	2	3	3	2	3	2	3	3	3	4	4	4	4	4	3	4	3	3	3
7	1	2	2	2	2	1	2	2	2	2	3	4	3	3	3	3	3	3	3	3	3	3	3	3	4	3	2	2	2	2	3	3	4	3	3	3	3	3	3	2
8	2	3	3	2	3	2	2	1	3	2	2	2	3	3	2	2	3	3	3	2	3	3	3	2	3	2	2	3	2	3	4	4	4	4	3	2	3	2	3	3
9	2	2	3	2	2	2	2	3	2	2	3	3	3	2	3	2	2	3	3	3	3	3	4	3	4	1	2	2	3	3	3	3	3	4	3	3	3	3	3	3
10	3	3	3	3	3	3	3	3	2	3	3	3	3	3	3	2	2	1	1	1	3	2	2	2	2	3	3	3	2	3	4	4	3	4	4	3	3	3	3	3
11	3	3	3	4	2	2	3	3	2	3	3	3	3	2	2	3	3	3	4	3	4	4	4	3	3	2	2	3	3	3	4	3	3	4	3	4	4	3	3	3
12	2	3	3	3	3	2	2	2	3	2	3	2	2	1	2	2	1	1	1	2	3	2	2	2	3	1	2	2	2	3	3	3	3	2	3	3	3	3	3	3
13	2	4	3	3	3	2	2	2	3	1	3	3	2	3	3	3	2	2	2	3	2	3	2	2	3	3	3	3	3	3	4	4	3	4	3	3	3	3	2	3
14	2	2	2	2	2	1	1	2	1	2	3	3	2	2	2	2	2	2	3	3	2	2	2	2	3	3	2	2	2	3	3	4	3	4	3	2	3	3	3	2
15	3	2	3	2	3	2	2	2	2	2	2	2	2	2	2	4	3	3	4	2	3	3	2	2	3	2	2	2	3	3	3	3	3	4	3	3	3	2	3	3
16	1	2	2	2	3	2	2	2	2	2	2	2	2	2	2	3	3	3	3	2	1	3	1	2	2	2	2	2	1	2	3	3	3	3	3	2	2	2	2	2
17	2	2	2	2	2	2	2	3	2	3	2	1	1	2	2	2	1	2	2	2	3	3	2	3	3	2	2	2	2	3	3	3	3	4	4	3	2	2	3	2
18	2	2	2	2	2	3	3	3	3	4	3	3	3	2	2	3	3	3	3	2	3	2	3	3	3	3	2	2	3	3	4	4	3	4	4	3	3	3	3	3
19	2	1	2	2	2	2	2	2	2	1	2	2	2	2	1	1	2	2	3	2	3	2	3	3	3	1	2	1	2	2	4	3	3	3	3	2	2	2	2	2
20	1	2	1	1	2	2	2	2	2	2	3	2	2	2	2	2	2	2	2	3	3	1	2	3	2	2	2	2	2	2	4	3	3	3	3	3	2	2	2	2
21	2	2	2	2	2	3	3	3	2	2	2	2	1	1	1	3	2	2	2	2	3	3	4	3	3	2	2	2	2	3	4	2	4	4	3	3	3	2	3	2
22	2	2	2	2	2	3	3	3	3	3	3	3	2	2	3	3	3	3	3	3	3	2	2	2	2	2	2	2	2	3	4	4	4	4	3	3	3	3	3	2
23	2	3	2	3	3	3	3	3	3	3	3	4	4	3	3	2	2	2	2	2	2	2	2	2	3	3	3	2	3	4	4	3	3	4	4	4	3	3	2	3
24	2	2	2	1	2	2	3	3	3	3	2	1	2	2	2	2	3	3	3	2	3	3	3	3	3	2	2	2	2	2	4	3	2	3	3	3	3	2	3	2
25	2	3	2	2	3	2	3	3	2	2	3	3	2	2	3	2	2	3	2	3	3	3	4	3	3	3	2	2	2	3	4	3	3	4	3	3	3	3	3	3
26	3	3	3	2	3	3	3	3	3	2	2	2	3	2	2	2	2	2	3	3	2	3	2	2	2	3	3	3	3	3	4	3	3	4	3	4	3	3	4	3
27	2	3	2	2	3	2	3	4	2	4	4	3	3	3	3	2	3	3	3	3	4	4	3	3	3	2	2	2	2	2	4	3	4	3	4	3	3	3	3	3
28	2	3	2	1	3	3	3	2	3	3	2	2	2	1	1	2	2	2	2	2	4	2	3	3	3	2	2	1	2	2	4	5	3	4	3	3	3	3	3	2
29	3	3	3	3	3	2	3	3	2	3	3	2	2	2	3	2	2	3	3	3	3	3	3	3	4	4	3	3	2	3	4	3	4	4	3	3	3	3	3	3
30	3	3	3	3	3	2	2	3	2	3	3	2	3	2	2	2	2	2	3	3	3	2	3	3	3	2	3	2	2	3	3	3	3	4	3	3	3	4	3	3
31	2	3	3	2	2	2	2	2	2	2	4	3	3	2	3	3	2	4	3	3	2	2	2	1	2	2	3	2	2	3	4	4	4	4	4	3	3	2	2	2
32	2	3	2	2	2	2	3	3	3	3	3	2	2	1	3	3	2	2	2	2	3	2	3	2	3	3	2	2	3	3	3	3	3	4	3	3	3	4	3	2
33	2	2	2	3	3	2	3	2	3	2	2	3	2	2	2	2	2	2	3	2	3	2	3	2	3	3	3	3	3	2	4	4	3	4	3	3	3	3	3	3
34	2	3	3	3	3	3	3	3	3	3	4	3	3	3	3	2	2	3	3	3	3	2	2	2	2	3	3	3	3	3	5	4	4	4	4	3	2	3	3	3
35	2	3	3	2	3	3	3	3	2	3	3	3	3	3	3	3	3	3	3	3	3	3	2	3	3	3	3	3	3	3	4	4	4	4	4	3	2	3	4	3
36	2	2	2	2	2	1	2	1	2	2	3	2	2	2	2	2	2	1	2	1	2	2	2	2	2	2	1	1	1	2	3	3	3	3	3	3	2	2	2	2
37	3	3	3	4	2	3	3	3	2	2	3	2	2	2	2	2	2	2	2	2	2	2	2	2	2	3	4	2	3	3	4	4	3	4	4	3	3	3	3	3
38	3	3	2	3	3	3	2	3	3	3	4	4	4	4	3	3	3	3	4	3	3	3	3	3	3	3	4	3	3	4	4	3	3	3	4	4	4	4	4	4
39	2	2	3	2	2	2	2	2	2	3	2	3	2	3	2	2	2	3	3	3	3	2	3	2	3	2	2	2	2	3	3	3	3	3	3	3	2	2	3	3
40	3	4	4	3	4	3	4	3	4	4	3	4	4	4	4	4	3	4	4	4	3	3	3	3	4	3	4	3	4	4	3	3	3	3	3	4	4	3	3	3
41	2	3	3	3	3	3	2	3	3	2	1	2	1	1	1	2	2	2	2	2	2	3	3	2	3	2	3	2	3	4	4	4	3	3	3	3	3	3	4	2
42	2	3	2	2	2	2	3	3	3	2	2	2	2	3	2	3	2	2	3	3	3	3	2	2	3	3	3	2	3	3	4	4	3	4	3	3	4	3	3	3
43	2	3	2	2	2	2	2	2	2	2	2	2	3	3	2	2	2	3	3	2	2	2	1	2	2	2	3	3	3	3	4	3	4	4	4	3	3	3	3	2
44	2	3	2	2	3	2	1	3	2	1	2	2	2	2	2	2	1	1	2	2	2	2	2	2	2	2	2	2	2	3	3	4	3	3	3	2	2	2	2	2
45	3	2	3	2	3	2	3	2	3	3	3	3	3	2	3	3	2	3	3	3	3	3	3	3	3	3	3	3	3	3	4	3	4	4	4	4	3	3	3	3
46	2	3	3	2	3	2	3	2	2	3	3	4	3	3	3	4	3	4	4	4	3	3	3	3	3	3	3	2	3	3	4	4	4	4	3	3	3	3	3	3
47	3	4	3	2	3	3	3	3	4	3	3	4	3	3	4	2	2	3	3	2	3	3	3	2	3	3	3	2	3	3	5	4	4	5	4	4	3	3	3	2
48	3	3	3	3	3	2	3	3	3	2	3	3	3	3	3	2	2	3	3	2	3	1	4	2	2	3	2	2	3	3	4	4	3	4	3	3	3	2	3	3
49	2	3	3	2	3	2	2	2	2	2	2	3	3	3	2	3	2	2	2	3	3	3	2	2	3	2	3	2	2	3	4	3	3	4	4	3	3	3	3	3
50	2	3	2	3	2	2	2	3	3	2	4	4	4	3	3	3	3	2	3	2	3	3	2	2	2	2	3	2	3	3	4	4	3	4	4	3	3	3	3	4
51	2	2	2	2	2	2	1	2	2	2	3	2	3	2	2	2	2	2	2	1	2	1	2	1	1	2	2	1	1	2	3	3	3	3	3	1	2	2	2	1
52	3	3	3	2	3	3	3	2	2	3	3	4	3	3	3	2	2	2	2	2	2	3	3	3	3	2	2	2	2	3	3	3	3	3	4	3	2	2	3	3
53	2	2	3	3	3	1	2	2	2	3	2	3	2	2	2	2	2	3	2	3	3	3	4	3	3	2	3	2	2	3	3	3	3	4	3	3	3	3	3	2
54	2	3	3	2	3	2	3	3	4	2	3	3	2	2	2	2	2	2	2	2	3	2	3	2	3	3	3	3	3	3	3	3	3	4	3	3	4	2	2	3
55	2	4	3	3	3	2	2	3	3	3	2	2	3	2	2	3	3	3	4	3	3	3	3	2	3	2	3	3	3	3	4	4	3	4	4	3	4	3	3	3
56	2	3	3	2	3	3	3	3	3	2	3	4	4	3	3	3	3	2	3	3	2	1	2	2	2	3	3	3	3	3	5	4	4	5	4	3	4	3	3	4
57	2	2	2	2	3	3	2	2	3	3	3	3	3	3	3	3	3	4	3	3	4	3	3	3	3	3	3	2	3	3	4	4	4	4	4	3	3	3	3	3
58	3	3	3	2	3	2	2	2	3	1	2	2	2	2	2	3	2	2	3	3	3	3	4	4	4	2	2	2	2	3	3	4	3	4	3	3	3	2	3	2
59	3	3	3	3	3	3	3	3	2	3	3	3	2	3	3	3	3	3	4	3	3	2	2	2	2	2	3	2	3	3	4	3	3	4	4	3	3	3	3	3
60	3	3	3	2	3	2	3	2	2	2	3	3	2	2	2	2	2	1	2	1	2	2	2	2	2	2	3	2	2	2	3	3	3	3	3	3	3	3	3	2
61	2	2	2	1	1	3	2	3	3	2	2	2	2	2	2	2	2	2	2	3	2	2	3	2	3	2	2	2	2	3	4	4	4	4	3	3	3	3	2	2
62	2	2	2	2	2	2	2	2	2	1	2	2	2	1	2	1	2	2	2	2	3	2	2	2	3	1	2	1	1	1	4	3	3	4	3	3	2	2	3	2
63	2	2	2	2	2	2	2	2	2	2	3	3	3	2	3	2	2	2	1	2	3	2	3	2	2	2	2	2	2	3	3	3	3	4	3	2	2	2	3	3
64	2	3	2	1	3	2	2	2	2	2	3	3	3	2	2	2	2	3	3	2	4	3	3	3	3	2	3	2	3	2	3	4	3	4	3	3	3	3	3	3
65	3	3	3	2	2	1	1	2	2	2	3	2	2	2	3	3	3	4	4	3	3	2	3	3	3	2	3	2	2	2	5	4	5	5	4	3	3	3	3	3
66	2	2	2	2	2	2	2	3	2	2	3	3	3	3	3	3	3	3	3	3	3	2	3	3	3	2	2	2	2	2	3	3	3	3	3	3	3	3	3	3
67	3	3	2	3	3	3	2	3	4	2	3	3	3	3	3	2	3	3	2	2	3	2	2	2	2	3	3	2	3	3	4	5	4	4	3	3	3	3	3	3
68	2	3	3	2	3	3	4	3	4	3	2	2	2	2	2	3	2	3	2	2	3	2	2	2	2	2	2	2	2	2	4	3	3	3	4	3	4	3	3	3
69	3	3	3	3	3	3	2	3	3	3	2	2	2	2	1	3	3	3	3	3	3	3	3	2	2	2	3	2	3	3	4	4	3	4	4	4	3	3	3	4
70	2	3	3	2	2	1	2	2	2	1	3	3	3	3	3	2	2	2	3	2	3	3	3	3	3	2	3	1	2	2	3	3	3	4	3	3	2	2	2	2
71	2	3	2	3	2	3	2	3	2	2	3	3	3	2	2	3	3	3	3	4	3	2	3	2	2	2	1	2	2	2	4	5	5	5	4	3	3	3	3	2
72	3	3	3	3	3	2	2	2	3	2	2	2	1	2	2	3	3	3	4	4	2	3	3	3	2	3	3	2	3	3	4	3	3	4	3	3	3	3	2	3
73	2	2	3	2	3	2	3	3	3	2	2	3	2	2	3	3	2	2	2	3	2	2	2	2	2	2	3	3	3	3	4	5	4	5	4	4	3	3	3	3
74	2	3	2	2	3	3	2	3	2	3	3	3	3	3	3	2	1	2	2	2	3	2	1	2	2	2	2	2	2	3	4	4	4	4	4	3	2	3	3	3
75	3	3	3	3	3	3	3	4	3	3	3	2	2	3	2	3	3	4	4	4	4	3	3	3	3	3	3	3	4	3	4	3	3	4	3	3	3	3	3	3
76	2	2	2	2	2	2	2	2	3	2	2	1	1	1	2	3	2	3	3	2	3	2	2	2	2	3	2	2	2	2	2	3	3	3	2	3	2	2	2	2
77	2	2	2	1	2	2	2	1	1	2	3	2	2	2	3	3	2	3	3	3	3	2	3	2	3	2	3	2	1	2	3	4	3	3	3	2	2	2	2	2
78	2	2	2	2	2	2	2	3	2	2	3	2	2	2	2	2	3	3	3	3	3	3	3	2	3	2	2	2	2	3	3	3	3	4	3	3	3	3	2	3
79	1	2	3	2	2	2	2	2	2	2	3	2	2	2	2	2	2	2	3	2	2	2	2	1	1	2	2	2	2	3	3	3	3	4	3	2	1	2	1	1
80	2	2	3	2	3	1	2	2	3	2	3	2	2	3	2	2	3	3	3	3	2	3	2	2	3	2	3	2	3	3	4	4	4	4	4	3	3	3	3	3
81	2	2	2	2	2	1	1	2	2	1	2	2	2	2	2	3	3	2	3	2	2	2	2	2	2	2	1	2	2	2	4	3	3	3	3	3	2	3	3	2
82	1	2	2	1	1	2	2	1	2	2	2	2	2	2	2	2	2	2	2	3	3	3	3	3	3	2	2	2	1	2	3	3	3	3	3	3	2	2	3	3
83	2	3	2	2	3	2	2	3	3	2	3	2	2	2	3	3	2	2	2	2	3	2	2	2	3	3	2	2	2	2	4	3	4	3	4	2	2	2	3	2
84	3	3	3	3	3	3	3	3	4	3	3	3	3	3	2	3	3	3	4	3	3	2	2	2	2	2	3	3	4	4	4	4	3	4	4	3	3	3	4	3
85	3	3	3	3	3	3	2	3	3	2	3	3	3	4	3	2	2	4	3	3	2	2	2	2	2	3	3	2	3	3	4	3	4	4	4	3	2	2	4	2
86	3	3	3	4	3	2	3	2	3	2	3	3	2	2	2	2	3	3	3	3	3	3	3	3	3	3	3	3	3	3	3	2	3	4	3	3	3	3	3	3
87	3	3	3	2	4	2	3	3	3	3	3	4	4	3	3	2	2	3	3	2	3	2	2	2	3	3	3	2	3	3	4	4	3	4	3	4	3	3	3	3
88	1	1	2	2	2	2	2	3	3	2	1	3	2	2	2	2	2	2	2	1	2	2	2	2	2	2	2	2	2	3	3	4	4	3	3	2	2	3	2	3
89	2	2	2	2	1	2	2	2	2	1	3	2	3	3	3	2	2	2	2	2	3	2	3	3	3	1	2	2	1	2	4	4	3	4	3	3	3	3	3	3
90	2	3	3	2	2	3	3	3	2	3	2	2	2	2	2	2	2	3	2	2	3	3	3	3	3	2	2	3	2	3	3	4	3	4	3	3	3	3	3	2
91	1	2	2	1	3	2	2	2	2	3	3	3	2	3	3	3	3	3	3	3	3	2	3	2	4	2	3	2	3	2	4	4	4	4	3	3	3	3	3	3
92	3	3	3	3	3	2	2	1	2	2	2	3	2	2	2	1	2	2	2	2	3	3	3	3	3	3	3	1	3	3	4	4	3	4	4	4	3	2	3	3
93	2	3	3	2	2	2	2	3	2	2	4	4	4	3	3	2	2	3	2	2	2	2	2	1	2	2	3	1	2	3	4	3	4	4	3	3	3	3	3	2
94	2	2	3	2	3	2	3	3	2	3	2	3	2	2	3	2	2	2	2	2	3	2	3	3	3	3	2	3	3	3	4	3	3	3	3	3	3	3	3	3
95	2	3	3	2	3	3	2	3	2	2	2	3	2	2	2	2	2	1	2	2	2	2	2	2	2	2	2	3	2	2	3	4	3	3	3	3	3	2	2	2
96	3	3	3	3	3	1	2	2	2	2	4	2	3	2	2	2	3	4	3	3	3	3	2	3	2	2	2	2	2	4	4	5	5	5	4	3	3	3	3	3
97	1	2	2	1	2	3	3	4	3	3	4	4	4	3	3	2	2	3	3	2	3	3	3	3	3	3	3	2	3	3	4	3	4	4	3	3	3	2	2	3
98	2	2	2	2	2	2	2	2	3	3	1	1	1	1	2	2	1	1	1	1	1	2	1	2	2	2	2	1	2	2	3	3	2	3	3	2	2	2	3	2
99	2	3	3	2	2	2	3	3	3	3	4	3	3	2	3	3	3	3	3	4	3	3	3	2	3	3	3	3	3	4	4	4	4	3	3	3	4	3	4	2
100	2	3	2	1	3	2	2	2	2	3	2	2	2	2	2	2	2	2	2	2	2	2	2	2	2	3	2	3	2	3	4	3	3	4	3	2	3	3	3	3
101	2	2	2	2	2	2	2	2	1	2	2	3	2	3	3	2	2	2	2	2	3	2	3	3	3	2	2	3	2	3	4	3	4	4	3	3	3	3	3	2
102	1	3	2	2	2	1	1	2	1	1	2	2	2	2	2	3	2	3	2	2	3	2	2	2	2	2	2	2	1	2	3	4	4	3	3	2	2	2	3	2
103	3	3	3	3	3	2	2	2	3	2	2	1	2	2	1	2	3	2	3	3	3	2	2	3	3	2	2	2	2	3	4	3	3	4	3	3	3	3	3	2
104	2	3	3	2	2	2	2	2	2	2	2	2	2	2	2	2	2	2	1	2	3	2	3	2	2	2	2	2	2	3	3	3	3	3	3	2	2	2	2	2
105	3	3	3	2	3	3	3	3	3	2	3	3	3	3	3	4	3	4	3	4	4	3	3	4	3	3	3	3	3	4	3	3	3	4	3	3	3	3	3	3
106	2	2	2	1	2	3	2	3	3	2	2	3	3	2	3	2	2	2	2	2	3	2	3	2	2	3	3	2	2	3	4	4	4	3	4	3	3	3	3	2
107	2	2	2	2	2	2	2	2	2	2	3	2	2	2	2	3	2	3	2	3	3	3	3	3	3	2	3	1	2	2	4	4	3	4	4	3	3	3	3	3
108	2	3	3	2	2	2	1	2	2	2	2	2	3	2	2	1	1	1	2	2	1	1	1	1	2	2	1	1	2	2	2	3	2	2	3	2	1	1	2	1
109	2	3	3	2	2	3	3	3	3	2	3	3	3	3	2	3	3	3	3	3	3	3	3	3	4	2	2	2	2	2	4	3	3	4	4	3	3	3	3	2
110	1	1	1	1	1	1	1	2	2	2	2	2	2	2	2	3	2	3	3	2	2	2	3	3	3	2	1	2	1	2	3	4	3	4	3	3	3	2	3	3
111	2	2	3	3	3	1	2	2	2	3	3	3	3	3	3	3	3	3	3	3	3	3	2	3	2	3	2	2	2	3	4	4	3	3	3	2	3	3	2	2
112	3	2	3	2	3	3	3	3	3	2	3	3	3	3	3	2	2	2	2	2	3	3	3	2	3	2	3	3	3	3	4	3	5	4	4	3	3	3	3	3
113	2	2	2	2	2	2	2	2	2	2	3	3	3	3	3	2	1	2	2	3	2	2	3	3	2	2	3	2	3	3	3	4	3	4	3	3	3	3	3	3
114	2	2	2	2	2	2	1	2	2	2	2	2	2	1	2	2	2	2	2	2	3	3	3	3	3	3	2	2	2	3	3	3	3	4	3	3	2	2	3	2
115	2	2	3	2	3	2	2	2	2	3	2	2	3	2	3	1	2	2	2	2	4	3	4	3	3	2	3	2	2	2	3	4	3	3	3	4	3	3	3	3
116	2	2	2	1	1	3	3	3	3	3	2	2	2	2	2	2	1	2	1	2	3	2	3	3	3	2	2	1	2	3	3	3	3	3	3	2	2	2	3	2
117	3	2	3	2	3	2	3	2	3	3	3	2	2	2	2	2	4	3	3	4	3	3	3	3	3	2	2	2	2	3	4	3	4	4	4	3	3	3	3	3
118	2	2	2	1	2	2	2	2	2	2	2	2	4	3	2	2	2	2	2	2	3	2	3	2	3	2	2	2	2	3	4	4	3	4	3	2	2	3	2	2
119	2	2	1	2	2	2	2	2	2	2	1	2	2	2	1	1	1	1	1	1	3	2	2	2	2	1	2	2	2	2	2	2	2	2	2	2	2	2	1	2
120	2	2	1	2	2	2	3	3	3	3	3	3	2	2	2	2	2	3	3	3	2	2	2	2	3	2	2	2	3	2	4	3	3	4	3	3	3	3	3	2
121	1	2	2	1	2	2	2	2	2	2	2	2	2	2	2	1	2	3	2	2	2	3	3	3	3	2	1	1	2	3	3	3	3	3	2	2	3	3	3	3
122	2	3	2	2	3	3	2	2	3	3	3	3	3	3	3	2	2	2	2	2	2	2	1	2	2	2	3	2	2	2	3	3	3	4	3	2	2	3	3	2
123	3	3	3	3	3	2	2	2	2	2	3	2	3	2	2	2	2	2	3	2	3	2	2	2	1	2	2	2	2	3	4	4	3	4	4	4	3	2	3	3
124	3	3	3	3	4	2	3	2	2	3	2	3	2	2	2	2	2	3	3	3	3	2	3	3	3	2	2	2	3	3	4	3	3	4	3	3	3	2	3	3
125	2	3	3	3	3	3	2	2	2	2	3	3	3	2	2	2	2	2	2	3	3	2	2	2	3	2	2	2	2	3	4	4	3	4	3	3	2	2	2	3
126	2	3	3	2	2	2	3	2	2	2	4	4	3	3	3	2	2	2	3	3	4	3	4	3	4	2	3	2	3	3	3	3	3	4	4	3	3	3	3	3
127	2	2	3	2	2	3	3	4	3	3	2	3	2	3	2	3	3	3	3	3	3	2	2	3	2	3	3	3	2	3	4	4	4	4	4	3	3	3	3	3
128	2	2	2	2	3	3	3	2	3	4	3	4	4	3	4	2	3	3	2	3	3	2	2	3	2	3	3	3	3	3	5	5	4	4	4	4	3	4	4	3
129	1	2	1	1	2	2	2	2	2	3	3	2	2	2	2	2	1	2	2	2	3	2	2	3	3	1	1	2	2	2	4	3	3	4	3	2	3	2	2	3
130	2	2	2	2	2	2	2	2	3	3	3	3	3	3	3	3	2	2	3	2	3	2	4	2	3	2	2	2	3	3	3	3	4	3	3	3	3	3	3	3
131	2	2	2	2	2	2	2	2	2	2	2	2	2	2	2	2	1	2	3	2	3	3	3	3	3	3	2	2	2	2	4	3	4	5	3	3	2	3	3	3
132	3	3	3	3	3	2	2	3	2	2	3	3	3	3	3	3	2	3	3	3	2	2	3	2	2	2	3	2	1	3	4	4	4	4	4	3	4	3	3	3
133	3	3	3	1	3	2	2	3	3	2	4	3	3	3	4	2	3	2	3	3	3	2	3	2	3	2	3	3	3	3	4	4	4	5	4	4	3	3	4	4
134	2	3	2	2	3	2	3	3	3	2	2	2	2	2	2	2	2	2	2	1	3	4	4	3	3	2	2	2	1	2	3	4	4	4	3	3	3	2	3	3
135	3	2	2	2	3	2	2	2	1	2	3	2	2	2	2	2	2	2	3	3	4	3	3	3	3	3	3	2	2	3	4	4	3	4	4	3	4	3	3	3
136	2	2	2	2	2	2	2	2	3	1	1	1	1	1	2	3	2	2	3	2	4	3	3	3	3	2	3	2	2	3	4	4	4	4	4	3	3	3	3	3
137	2	3	2	2	3	2	2	2	2	3	2	2	2	2	1	2	3	2	3	2	2	1	1	1	2	2	2	2	2	3	4	4	4	4	3	3	3	3	3	3
138	3	3	3	2	3	2	3	2	3	2	2	2	2	2	2	2	2	2	2	2	3	3	2	2	3	3	2	2	2	3	4	4	4	4	3	3	2	3	2	3
139	3	3	2	3	3	3	3	3	3	3	3	3	3	3	3	3	3	3	4	3	3	2	3	3	3	2	2	3	3	3	4	5	4	5	3	3	3	3	4	3
140	2	2	3	2	2	2	2	2	3	3	2	2	2	3	2	1	1	2	1	1	2	2	2	2	2	2	2	3	2	2	3	3	2	3	3	2	2	2	3	2
141	2	2	2	3	3	3	2	2	2	3	2	2	2	2	2	2	2	3	3	3	2	2	3	3	3	2	2	2	2	2	4	3	3	4	4	3	3	3	4	3
142	2	3	3	2	3	2	2	3	2	3	3	3	3	3	3	2	1	1	2	2	3	2	2	2	3	2	2	2	2	2	4	2	3	4	3	3	3	3	3	2
143	2	3	3	2	3	3	3	3	4	2	3	3	3	3	2	3	2	3	3	4	3	2	3	3	3	2	2	1	2	3	4	4	3	4	4	3	2	3	3	3
144	1	3	2	1	2	2	2	3	3	2	2	3	3	2	3	2	3	2	2	3	4	2	3	2	3	2	2	2	2	3	3	3	3	3	3	3	2	3	3	2
145	2	3	2	3	3	2	2	3	2	2	3	2	2	2	2	2	2	2	2	3	2	2	1	2	2	2	1	2	2	2	3	4	3	3	3	2	2	3	3	3
146	2	2	2	2	2	2	2	2	2	2	2	2	1	2	2	2	1	1	2	2	2	2	2	2	3	2	2	2	2	2	3	4	2	3	3	2	2	2	2	3
147	3	3	3	3	3	3	3	3	3	3	3	3	2	3	3	2	2	2	3	2	2	1	1	1	2	3	2	3	3	3	4	4	5	5	4	3	4	4	4	4
148	2	2	2	2	3	2	1	2	2	2	2	1	1	2	2	3	2	2	3	2	3	2	3	2	3	2	2	1	2	1	3	3	3	3	3	3	2	2	2	2
149	2	3	2	2	2	2	2	2	2	3	2	3	3	3	2	2	2	2	3	3	2	3	3	2	3	2	2	2	2	3	4	5	5	5	3	3	3	2	3	2
150	2	3	3	2	3	2	2	2	2	2	2	3	2	2	2	1	2	2	2	2	3	2	2	2	2	3	2	2	2	3	3	3	3	4	3	3	3	2	3	3
151	3	3	2	2	3	2	2	2	2	2	2	1	1	1	1	3	2	3	3	2	2	2	2	2	2	3	2	2	2	3	4	4	3	3	3	3	3	3	3	3
152	2	2	2	2	2	1	2	2	2	1	1	1	1	2	2	2	2	2	2	3	3	2	2	3	3	2	2	1	2	2	4	3	3	4	4	2	2	2	3	2
153	1	2	2	1	2	1	2	2	2	1	2	2	2	1	2	3	3	3	4	4	1	2	2	2	2	2	2	2	1	2	3	2	3	3	2	2	1	1	1	1
154	3	3	3	2	3	2	2	2	2	2	3	3	2	2	3	4	3	4	4	4	4	2	3	3	3	2	1	2	2	3	4	3	3	4	4	4	3	3	3	3
155	2	2	2	2	3	1	1	2	1	1	2	2	2	1	2	2	2	2	2	2	2	1	2	1	2	1	1	1	1	2	2	3	2	2	3	1	1	2	1	1
156	2	3	2	2	2	2	3	2	2	2	3	2	1	2	2	3	3	2	3	3	3	3	3	3	3	2	2	2	1	2	3	4	4	4	3	3	2	3	3	3
157	2	2	2	2	2	2	2	3	3	2	3	3	2	2	2	3	2	3	3	3	4	2	3	3	3	2	2	2	2	3	3	3	3	3	3	4	3	3	3	3
158	3	3	3	3	3	2	2	3	2	2	2	3	3	2	2	3	2	3	3	3	3	3	3	3	2	2	3	2	2	3	4	4	5	5	4	3	3	3	3	3
159	2	3	3	2	3	3	3	3	4	3	3	3	3	3	3	2	3	3	3	2	4	2	3	3	3	2	3	3	2	3	4	4	4	5	4	3	4	3	4	3
160	2	2	3	2	3	3	3	3	3	2	3	3	3	3	3	3	2	3	3	3	2	1	2	2	2	3	3	3	3	3	5	4	4	4	4	3	3	3	4	3
161	2	2	2	1	2	3	3	3	3	2	2	2	2	2	2	3	3	4	3	3	3	3	3	3	2	3	2	2	3	2	4	4	3	4	3	3	2	3	3	3
162	2	2	2	2	2	2	2	2	2	3	3	3	2	2	3	2	1	1	1	2	2	2	2	2	2	1	2	2	2	3	2	3	3	3	3	2	2	2	2	2
163	1	1	2	1	1	2	2	3	3	3	3	3	3	2	3	2	2	2	1	2	2	2	2	2	2	2	2	2	1	2	4	2	4	4	3	3	3	2	3	1
164	2	2	3	2	2	2	2	2	2	2	2	3	3	2	2	3	3	3	3	3	3	3	3	3	3	3	3	3	2	3	3	4	3	3	3	3	3	2	3	2
165	1	2	2	1	2	2	2	2	1	2	2	2	2	2	2	3	2	2	3	2	3	2	3	3	2	2	3	2	2	1	3	4	3	3	3	3	2	2	2	3
166	3	3	3	3	3	2	2	2	3	1	3	3	2	2	3	3	2	3	4	3	4	3	4	3	3	3	4	3	4	4	4	4	4	4	3	3	4	4	4	3
167	3	3	3	2	3	3	2	2	2	2	3	3	3	3	3	2	3	3	3	2	2	2	2	2	2	3	3	2	2	3	4	4	3	4	3	4	4	3	3	3
168	3	2	3	3	3	3	3	3	3	2	2	2	2	2	2	2	2	3	2	3	2	2	2	2	2	2	2	2	3	3	4	4	4	4	4	3	3	3	3	3
169	1	2	2	1	2	3	3	3	3	2	3	2	3	2	3	2	2	3	3	3	3	1	2	2	3	2	2	2	2	2	4	3	4	4	4	3	2	2	3	3
170	2	3	3	1	3	2	2	3	2	2	3	2	3	3	2	3	3	3	4	2	3	2	3	3	3	2	2	1	2	4	4	3	4	4	4	3	3	3	3	3
171	1	2	2	1	2	1	1	1	1	1	2	2	2	2	2	1	2	2	2	2	2	2	2	1	1	1	1	1	1	1	2	3	3	2	2	1	1	1	1	1
172	3	3	3	3	3	2	2	3	2	2	3	3	2	2	3	3	3	4	3	3	3	3	3	2	3	3	2	2	2	3	4	4	4	4	3	3	4	3	3	3
173	2	2	2	2	2	1	2	1	2	1	3	2	2	3	2	3	2	3	3	2	4	2	3	2	2	2	2	2	2	3	4	4	3	4	3	3	3	3	3	2
174	2	2	2	2	2	3	3	3	3	3	2	2	2	2	3	1	2	2	3	2	3	3	2	3	2	2	2	2	2	3	4	3	3	4	3	2	2	2	3	3
175	3	3	3	2	4	2	3	3	2	1	3	3	2	3	3	2	2	2	2	3	1	2	2	1	2	3	2	2	2	2	4	5	4	4	4	3	2	3	3	3
176	2	2	2	1	2	2	1	2	2	1	3	2	2	2	2	2	2	2	2	2	3	2	2	2	2	2	2	1	2	2	3	3	3	3	3	3	2	2	3	3
177	2	3	2	2	2	2	2	3	2	1	3	3	3	3	3	3	3	3	3	3	3	2	3	3	3	2	2	2	2	3	4	4	3	4	4	3	3	3	3	3
178	3	4	3	3	3	2	3	2	3	2	4	3	3	4	3	2	3	2	3	2	2	2	3	2	2	3	2	2	2	3	4	4	4	4	4	3	3	3	3	3
179	3	3	3	3	3	2	2	2	3	3	3	3	2	2	3	2	2	2	2	2	4	3	2	2	3	2	3	3	2	3	3	4	4	3	4	3	3	2	3	2
180	2	3	2	2	3	3	2	2	2	3	2	2	2	2	1	2	2	2	3	2	3	2	3	3	3	2	3	2	2	3	3	4	3	4	4	3	3	2	3	3
181	2	3	3	3	3	3	3	2	2	2	2	2	2	2	1	1	2	2	2	2	3	3	2	3	2	2	3	2	2	3	4	3	4	3	4	2	3	3	3	2
182	1	2	2	2	1	2	2	2	2	2	4	3	3	4	3	2	2	3	3	3	2	3	2	2	2	2	2	3	3	3	4	3	3	4	3	3	4	2	3	3
183	2	2	2	2	2	2	2	3	3	1	3	3	2	2	2	3	2	3	3	3	3	2	2	3	3	2	2	1	2	3	4	4	4	5	3	3	3	3	3	3
184	2	3	3	2	2	2	2	3	4	2	2	3	2	2	2	2	2	3	3	3	3	3	4	3	3	3	3	2	3	3	3	3	4	4	4	3	3	3	3	3
185	2	3	3	2	2	2	2	2	3	2	2	2	1	2	2	3	2	2	2	2	4	3	3	3	3	3	2	2	2	3	4	4	3	4	4	3	2	3	2	2
186	2	2	3	2	2	1	1	2	1	2	3	2	2	2	2	2	2	2	2	2	3	2	3	2	2	1	2	1	2	2	4	4	3	4	3	3	2	3	2	3
187	3	3	3	3	4	2	3	2	2	3	3	3	4	3	3	3	3	3	3	3	3	2	2	2	3	3	3	2	2	3	4	4	4	4	4	3	3	3	3	3
188	2	2	3	3	3	2	2	2	3	2	3	3	3	2	3	2	2	2	3	2	2	3	3	3	2	3	2	3	2	3	4	4	3	4	4	3	3	3	3	3
189	2	3	3	3	4	2	3	3	3	3	4	4	4	4	4	4	4	4	4	4	4	4	4	4	4	3	3	3	3	3	3	3	3	4	3	4	4	3	4	3
190	2	3	3	2	3	2	2	2	1	2	2	2	1	1	2	2	2	2	2	2	2	2	3	2	3	3	1	2	2	2	4	4	4	4	3	3	3	3	3	3
191	2	3	3	3	3	3	3	3	3	3	4	2	2	3	2	2	3	3	3	3	3	3	4	3	3	2	2	2	2	2	4	3	4	4	3	4	3	3	3	4
192	3	3	3	3	3	2	3	3	2	3	4	3	4	3	3	2	3	3	4	3	3	2	3	2	3	4	4	3	4	4	3	4	2	3	3	3	3	3	3	3
193	2	3	3	3	3	3	3	4	3	3	4	3	3	3	3	3	3	4	4	3	4	3	4	3	3	3	3	3	3	3	4	4	4	5	4	3	2	4	3	3
194	2	2	3	2	2	2	3	3	3	3	3	3	3	3	3	2	2	3	2	3	3	3	3	3	3	2	3	2	3	4	4	4	4	4	3	3	4	4	4	3
195	2	1	2	1	2	1	1	1	2	2	2	2	2	2	2	2	2	3	3	2	3	2	3	2	2	1	1	2	1	1	3	3	3	3	3	3	3	2	3	3
196	2	2	2	2	2	2	2	3	3	4	3	2	2	2	2	2	2	2	3	2	3	3	3	2	3	3	2	2	3	3	4	3	4	4	4	2	3	2	3	2
197	2	3	3	2	3	2	3	3	3	2	3	2	3	2	2	3	3	3	2	3	3	3	3	2	3	3	3	2	2	2	4	4	3	4	3	3	3	3	3	3
198	3	3	3	2	3	2	2	3	3	2	3	3	4	3	3	3	3	4	4	4	3	3	3	3	3	3	3	4	3	3	4	3	3	4	4	3	3	3	3	3
199	2	2	3	2	2	2	2	2	3	2	3	3	3	3	3	3	2	3	3	3	2	2	2	1	2	2	2	2	2	3	4	3	4	5	3	3	2	2	3	2
200	2	2	2	3	2	2	3	2	3	3	2	2	2	2	3	3	2	3	3	2	2	1	1	2	2	2	2	3	3	3	3	4	3	3	4	3	3	3	3	3
201	3	3	4	3	4	2	2	3	3	2	2	3	4	2	3	3	3	3	3	3	2	2	3	2	3	2	3	3	3	4	4	3	3	3	3	3	3	3	4	3
202	2	2	3	3	3	3	3	3	3	3	4	3	3	3	3	2	3	4	4	4	4	3	3	2	3	3	3	2	3	4	4	4	4	4	4	3	4	3	3	3
203	2	3	2	2	2	2	2	3	2	3	3	3	2	2	3	2	2	2	2	3	1	2	2	3	2	2	2	2	2	3	3	3	3	4	4	3	3	3	2	2
204	3	3	3	2	2	3	3	3	3	2	4	3	3	2	4	2	2	2	2	2	2	2	2	1	2	2	3	2	2	4	4	4	4	5	4	3	3	3	3	3
205	3	3	3	3	3	2	2	3	3	2	3	3	3	3	3	2	2	3	3	3	3	3	3	2	3	2	3	2	3	4	4	3	4	4	3	3	3	3	3	2
206	2	2	3	2	3	1	2	2	2	2	3	2	2	2	2	2	2	2	2	2	1	2	1	2	2	2	2	1	1	2	4	4	3	4	3	3	3	3	3	2
207	2	2	3	2	2	2	2	2	3	2	2	2	2	2	2	2	2	2	3	2	2	2	2	2	2	3	3	2	2	3	3	4	3	4	3	3	2	2	3	2
208	2	2	2	1	2	2	2	3	3	2	2	3	3	3	3	2	2	2	2	2	2	2	2	2	3	3	2	2	2	3	3	3	2	3	3	3	3	2	2	3
209	2	2	2	2	3	3	2	3	3	2	2	3	3	2	3	3	3	3	4	3	3	2	3	3	3	3	3	3	3	3	3	3	4	4	4	3	3	3	4	3
210	2	3	2	3	2	1	2	2	2	3	3	2	2	2	2	2	2	3	3	2	3	2	3	2	3	3	2	2	2	3	3	3	3	3	4	3	3	2	3	3
211	2	3	3	3	2	3	3	2	3	3	3	3	3	3	3	2	1	2	2	2	3	3	3	2	3	3	3	2	2	3	4	3	3	4	3	3	4	3	3	4
212	2	3	4	3	3	3	3	2	4	3	4	4	4	3	4	3	3	4	4	3	4	3	2	1	4	3	4	3	3	3	3	4	4	4	3	3	3	3	4	3
213	2	2	2	2	2	2	2	2	1	2	3	2	2	2	2	1	2	2	2	2	2	2	2	3	3	2	3	2	2	3	3	3	3	3	3	3	2	2	3	2
214	2	3	2	2	2	3	3	3	3	3	2	2	2	1	2	2	2	1	2	2	2	2	2	2	3	2	2	2	2	2	3	3	3	3	4	2	3	2	2	2
215	2	3	3	2	2	2	2	3	2	2	2	1	2	1	1	2	2	2	3	2	3	3	3	2	3	3	2	2	2	3	4	3	4	3	4	4	4	3	4	4
216	2	2	3	2	3	3	3	3	3	3	4	4	4	4	4	3	3	3	3	3	4	3	4	3	4	3	3	4	3	4	4	4	4	4	4	4	4	4	3	4
217	2	2	3	1	2	3	2	2	3	4	2	2	2	2	2	2	2	3	3	3	3	2	2	2	3	3	3	3	3	2	4	4	3	4	3	2	3	2	3	3
218	2	2	2	3	2	3	2	3	2	3	2	2	2	2	2	2	2	2	2	2	2	3	3	2	2	2	1	2	2	2	4	4	2	4	4	3	3	3	3	3
219	2	3	3	2	3	2	2	2	2	2	3	3	3	2	2	2	2	2	3	2	1	1	1	1	1	4	3	2	3	3	4	4	3	4	3	3	2	3	2	2
220	3	3	3	3	4	3	3	3	3	3	3	3	3	3	3	3	2	3	2	3	3	3	3	3	4	2	3	2	3	3	4	4	4	4	4	3	2	2	3	3
221	3	3	3	3	4	3	3	3	3	2	3	3	3	2	3	2	2	3	2	3	1	2	2	2	3	2	2	2	3	3	3	4	4	4	3	3	3	3	3	3
222	2	3	2	2	2	3	3	2	2	3	3	3	3	2	2	2	2	2	3	2	2	2	2	3	3	3	3	2	2	3	4	3	4	4	4	3	3	3	3	2
223	2	3	3	3	3	2	2	2	2	2	3	2	2	2	2	3	3	3	2	3	2	2	2	2	3	3	2	2	2	3	3	3	3	4	4	2	3	2	2	1
224	3	3	3	3	4	1	2	1	1	2	2	2	2	2	1	3	2	3	2	3	4	4	3	3	3	2	2	2	2	2	3	4	4	4	3	3	3	3	3	2
225	2	2	2	2	2	1	2	3	2	2	3	3	2	2	2	1	1	1	2	2	3	2	2	2	2	2	2	1	2	3	2	3	3	2	3	2	2	2	1	2
226	3	3	2	3	3	3	2	3	3	2	4	3	3	3	3	2	3	3	3	3	3	3	3	3	3	2	3	2	3	3	3	3	3	4	4	3	4	2	2	3
227	2	3	2	3	3	2	3	3	3	3	3	3	2	2	2	2	2	3	3	3	4	3	3	3	3	3	3	2	2	3	4	3	3	4	4	3	2	3	3	4
228	2	2	3	3	3	2	2	2	3	2	2	2	3	2	3	2	3	3	3	2	2	3	3	3	3	2	2	3	3	3	3	4	3	4	4	3	3	3	3	3
229	1	2	2	2	2	3	3	3	4	3	4	3	3	3	3	3	2	2	2	2	2	3	2	2	2	3	3	2	2	3	3	4	4	3	3	3	2	3	3	2
230	2	2	2	1	1	2	2	3	3	2	2	2	2	2	1	2	2	2	2	3	2	1	1	2	3	2	3	2	2	2	3	3	3	4	3	3	2	3	3	2
231	3	3	3	3	3	3	3	3	3	3	3	2	1	2	1	2	1	2	2	1	1	1	1	1	1	2	2	2	2	2	3	3	3	3	3	2	2	2	1	1
232	3	3	3	2	3	2	3	3	3	3	2	3	3	2	3	2	2	3	3	3	2	2	3	2	3	2	3	2	2	3	4	4	3	3	4	3	3	3	3	3
233	2	3	2	2	2	2	2	2	2	2	2	2	2	2	2	3	3	2	2	3	3	2	2	2	2	2	3	2	2	3	3	4	3	3	4	3	3	2	3	2
234	3	4	4	3	4	2	2	2	1	2	3	3	2	3	2	2	1	2	2	2	3	2	2	2	2	2	2	2	3	3	4	3	3	4	4	3	3	3	4	3
235	2	2	2	2	2	1	2	2	3	2	3	2	2	3	2	3	3	3	3	3	2	3	3	2	2	3	3	3	2	3	3	4	3	4	3	3	3	2	2	2
236	2	2	2	2	2	1	2	1	2	2	2	3	3	2	3	2	2	3	3	3	2	2	2	2	2	3	2	2	1	2	4	3	3	4	4	3	3	2	2	2
237	2	2	3	1	2	1	1	1	2	2	2	2	1	2	1	3	3	2	3	3	2	2	2	2	3	2	2	1	1	2	3	4	2	3	3	3	2	2	2	1
238	1	1	1	1	1	2	2	2	3	3	2	2	1	2	2	2	2	3	2	3	2	3	3	2	3	2	2	2	2	2	3	3	3	4	3	3	2	2	3	3
239	3	4	3	3	4	2	2	2	3	3	2	3	2	2	2	2	3	3	2	2	3	2	3	3	3	3	3	2	3	3	3	3	3	4	3	3	3	3	3	3
240	2	3	2	2	3	1	2	2	2	2	3	2	2	2	2	3	2	2	3	2	2	1	1	2	2	2	2	1	2	3	3	4	3	3	3	2	2	2	2	2
241	2	2	3	2	2	2	3	2	2	3	2	1	2	2	1	2	2	2	1	2	2	2	3	2	2	1	2	1	2	3	3	4	2	4	3	3	2	2	2	2
242	3	3	3	2	3	3	3	3	3	3	3	3	3	3	3	3	3	3	3	3	3	2	2	3	3	3	3	2	3	4	3	4	3	4	3	3	3	2	3	3
243	3	3	3	2	3	2	3	2	3	3	3	3	2	2	2	2	2	2	3	2	4	3	3	3	3	1	2	2	2	3	4	3	3	4	3	3	3	2	3	2
244	2	2	3	2	2	3	3	3	4	3	3	3	3	3	3	2	2	3	3	3	4	4	4	3	4	3	3	3	3	3	3	4	3	4	4	3	3	3	3	3
245	3	3	3	3	3	2	3	4	3	2	4	3	3	2	3	3	3	2	3	3	3	3	2	3	3	3	3	2	2	3	4	4	3	4	3	3	4	3	3	3
246	3	4	3	3	3	2	2	2	2	3	3	2	2	2	2	2	3	3	3	3	3	3	2	2	3	3	2	2	2	3	4	4	3	4	4	3	3	2	3	3
247	2	2	2	2	3	2	3	3	3	2	3	3	3	3	3	2	3	3	3	3	3	3	4	2	3	1	2	2	2	3	4	3	4	4	3	3	3	3	3	2
248	2	2	2	2	2	1	2	3	2	2	2	2	2	2	2	3	2	2	3	2	3	3	3	2	3	2	2	2	2	3	3	2	3	3	3	3	3	2	3	2
249	2	2	2	2	2	2	2	1	2	2	2	2	2	2	1	2	2	2	2	3	3	3	3	3	2	2	2	2	1	2	4	3	3	4	3	3	3	3	2	3
250	2	2	3	2	3	2	3	2	2	3	3	3	3	3	4	2	3	3	2	3	4	3	3	3	4	3	2	2	3	4	4	4	3	4	4	3	3	3	3	3
251	2	3	2	2	3	1	1	2	2	1	2	2	2	2	2	2	2	2	3	2	1	2	2	2	3	2	2	2	2	2	4	4	4	4	3	2	3	3	2	2
252	3	3	3	2	4	3	2	2	3	3	3	3	3	2	2	2	2	2	3	2	2	2	2	2	3	3	2	2	3	3	3	2	4	4	3	3	3	3	2	2
253	1	2	2	2	3	2	2	3	2	3	2	2	3	2	2	3	2	2	3	3	3	3	3	3	3	2	2	2	2	2	4	5	4	4	4	3	2	3	3	2
254	2	2	2	2	3	2	2	2	3	1	2	2	1	1	2	3	2	3	3	3	4	2	2	2	2	2	2	1	3	3	4	2	3	4	3	3	2	2	3	3
255	2	2	3	2	3	3	3	2	3	3	3	3	3	2	3	2	2	2	2	2	2	3	3	3	3	3	3	2	3	4	4	3	3	4	4	3	3	3	2	3
256	3	4	3	3	3	3	3	3	2	3	2	2	2	2	2	2	2	2	3	3	2	2	3	2	2	2	2	2	3	3	4	3	3	4	3	2	3	2	3	2
257	2	2	3	2	2	3	3	4	4	3	3	3	2	2	3	3	2	3	3	3	3	2	3	2	2	3	3	3	3	3	4	3	4	4	4	3	3	2	3	3
258	2	2	3	3	2	2	2	3	3	3	2	2	2	2	2	3	3	3	3	2	3	2	2	3	3	1	3	2	2	2	4	4	3	4	3	3	3	3	3	3
259	2	2	3	2	2	2	2	2	3	2	3	3	2	2	2	2	2	3	2	3	3	2	3	2	3	2	2	2	2	2	3	3	3	3	3	3	2	3	3	3
260	2	3	3	2	4	2	3	3	3	3	2	2	2	2	1	2	2	3	2	2	3	2	2	2	2	2	2	2	2	3	4	3	4	5	4	3	3	3	3	3
261	3	3	3	3	3	3	3	4	4	3	3	2	3	3	3	3	3	3	3	3	2	2	2	2	3	2	3	2	3	4	5	4	5	5	4	3	3	3	3	3
262	2	2	2	2	2	2	2	2	2	3	2	2	2	2	2	2	2	3	3	3	2	2	2	2	2	2	3	2	2	3	3	3	3	3	3	2	2	2	3	2
263	2	2	2	1	1	2	2	2	2	2	3	2	2	2	2	2	2	3	2	2	3	4	4	4	4	3	2	2	3	3	4	3	3	4	4	3	3	3	4	3
264	2	3	3	3	4	2	2	2	3	2	2	3	2	2	2	2	2	2	3	2	3	2	2	2	2	2	2	1	2	3	4	4	4	5	4	3	3	3	3	3
265	3	2	3	2	2	3	3	4	3	3	3	3	2	2	2	3	2	2	3	3	2	2	3	2	3	3	2	3	3	3	4	3	4	4	3	3	3	3	3	2
266	3	2	3	3	2	3	3	3	3	4	3	3	3	3	3	2	2	2	2	2	3	2	2	1	2	2	2	3	2	2	4	3	3	4	4	2	2	3	2	3
267	2	2	2	1	2	3	3	3	3	3	2	2	2	2	2	2	3	2	2	3	2	2	2	3	2	2	2	2	2	2	3	4	4	4	3	2	2	1	2	2
268	2	2	3	3	2	2	3	3	3	4	3	2	3	2	2	2	1	2	2	1	2	3	2	2	2	2	2	2	2	3	4	3	3	4	3	3	2	2	2	2
269	2	3	3	2	3	3	3	3	2	2	3	3	2	2	2	2	2	2	2	2	3	2	2	2	3	3	2	2	2	3	4	3	3	5	3	3	2	2	3	3
270	2	3	2	3	2	2	2	3	3	2	3	3	3	3	3	4	3	4	4	4	3	3	3	2	2	3	3	2	3	4	4	4	3	4	3	4	4	2	3	3
271	2	2	2	2	1	1	2	2	3	3	3	3	3	2	3	3	3	3	3	3	2	3	3	2	3	2	3	3	2	3	4	5	3	4	3	2	3	3	4	3
272	2	1	2	2	3	2	3	2	2	3	4	2	3	3	2	2	2	2	2	2	2	2	2	2	2	2	2	3	2	3	3	3	3	3	3	2	3	3	2	2
273	3	3	2	2	2	2	2	3	1	2	3	3	3	3	3	2	2	2	2	2	4	3	4	3	3	2	2	2	2	3	4	4	4	4	3	3	2	2	3	3
274	2	3	3	2	2	3	3	3	4	2	3	3	3	3	3	3	2	3	3	4	2	2	3	3	3	3	3	3	3	3	4	4	4	4	3	3	3	3	3	3
275	2	2	2	2	2	2	2	3	2	2	2	3	2	2	2	2	2	2	2	2	3	2	2	3	2	1	1	2	2	2	3	3	3	4	4	3	3	3	3	2
276	3	2	3	2	3	3	3	4	3	3	3	3	3	3	3	2	2	2	3	3	2	3	2	2	3	2	3	2	3	3	4	4	4	4	2	3	3	3	3	2
277	2	2	2	2	2	2	2	2	2	3	3	3	3	2	3	2	2	2	2	2	3	2	3	2	3	3	2	2	2	2	3	4	3	4	3	3	3	2	3	3
278	2	3	2	2	2	2	3	3	3	2	3	4	3	3	3	3	3	3	3	3	3	2	3	2	3	3	3	3	3	3	3	4	4	4	4	3	3	3	4	4
279	3	3	3	3	3	2	3	3	3	4	4	3	3	3	2	3	3	3	3	3	3	3	3	2	3	3	3	2	2	3	5	4	4	5	4	3	3	3	4	3
280	2	2	2	2	2	2	1	2	3	1	2	2	2	1	1	2	2	2	2	2	3	1	2	2	2	1	1	1	1	2	3	3	2	3	3	2	2	2	1	1
281	2	1	2	2	3	2	2	2	3	2	3	2	2	2	2	1	1	2	2	2	3	2	2	2	3	3	2	1	2	3	4	3	3	4	3	3	2	2	2	2
282	2	2	3	3	2	2	3	2	3	3	3	2	2	2	2	3	3	3	3	3	2	1	3	3	2	3	3	2	3	3	4	4	4	4	4	4	3	3	3	3
283	3	2	3	3	2	2	2	2	3	2	2	2	2	2	2	1	2	2	2	2	2	3	2	2	2	3	2	2	1	2	3	3	3	3	3	2	3	2	3	1
284	2	2	3	3	3	3	3	3	3	2	3	3	3	3	3	2	2	2	3	2	3	3	3	3	2	2	3	2	2	2	4	3	3	4	3	3	3	3	3	3
285	2	3	3	3	3	1	2	2	2	2	3	2	3	2	2	3	2	2	3	2	2	2	3	2	2	2	2	1	2	3	4	4	3	4	3	3	3	3	3	2
286	2	2	2	2	3	3	3	3	4	3	3	2	2	2	2	3	2	2	2	2	2	2	2	3	3	3	2	2	2	2	3	3	3	4	4	4	3	3	2	3
287	2	2	2	2	1	2	2	2	3	2	2	2	2	2	2	2	2	2	3	2	3	3	3	2	2	2	2	1	1	2	4	3	3	4	4	3	2	2	2	3
288	2	2	2	1	2	2	2	2	3	1	1	1	1	1	1	2	2	2	2	2	2	2	1	2	2	2	2	2	2	2	3	2	2	3	3	2	3	2	2	2
289	3	3	2	2	3	3	4	3	3	2	3	3	3	3	3	3	2	3	3	3	3	2	3	3	4	3	4	3	3	3	4	3	4	4	4	4	4	4	4	3
290	3	3	3	3	3	3	2	2	1	2	3	2	2	3	2	2	2	2	2	3	3	2	4	2	3	2	3	3	2	3	5	3	4	4	3	3	4	3	3	3
291	2	3	2	2	2	1	2	2	2	2	3	2	2	2	3	2	1	2	2	1	3	2	2	3	3	2	2	3	2	3	3	3	3	3	2	3	4	3	4	3
292	2	3	2	3	2	2	2	3	2	2	3	3	2	3	2	3	3	3	3	3	2	2	1	2	2	2	3	2	2	2	4	5	4	4	4	3	3	3	3	3
293	3	3	3	3	3	2	3	3	3	3	3	2	2	2	2	2	2	2	2	2	2	2	3	2	2	2	2	2	2	3	3	4	3	4	2	3	3	2	3	3
294	2	2	2	2	2	3	3	3	3	3	3	2	2	2	2	2	2	2	2	3	2	3	3	2	3	2	1	1	2	2	4	4	4	4	4	3	2	2	3	2
295	2	2	2	3	2	2	2	2	2	2	3	3	2	2	2	2	2	1	2	2	3	2	3	2	2	2	2	2	2	2	2	3	2	3	2	3	2	1	3	2
296	2	2	2	3	3	3	2	3	2	3	2	4	3	3	3	1	2	2	2	2	3	2	2	3	3	3	3	2	3	3	3	4	4	4	3	4	3	3	4	3
297	2	3	3	2	3	2	3	3	3	2	3	3	3	3	3	2	3	2	3	2	2	2	2	2	2	3	3	1	2	3	3	4	3	4	2	3	3	2	3	2
298	3	4	4	4	4	3	3	3	3	3	3	3	3	3	3	2	2	3	2	3	3	3	3	3	3	3	2	3	3	3	3	3	3	4	3	3	2	3	4	3
299	2	3	3	3	2	2	3	2	3	3	2	3	2	2	1	3	2	3	3	3	4	3	3	3	3	2	2	2	2	2	4	4	3	4	4	3	3	3	4	3
300	2	2	2	2	1	2	2	2	2	2	3	3	3	2	2	2	2	3	2	3	3	2	3	3	3	2	2	2	2	3	4	3	4	4	4	3	3	2	3	2
301	2	3	2	2	3	2	2	2	2	2	2	2	2	2	2	2	2	2	2	2	2	1	1	1	2	2	2	2	1	2	3	3	3	3	3	1	1	1	2	1
302	2	3	3	2	3	2	2	2	3	3	3	2	3	3	2	3	2	4	4	3	3	3	3	2	3	3	3	2	3	2	4	3	3	4	3	3	3	3	2	3
303	2	2	2	2	2	3	2	2	2	2	3	3	2	2	3	2	2	3	3	3	3	3	4	2	3	2	2	2	2	2	4	4	3	4	3	3	3	2	3	3
304	2	3	3	2	3	3	2	3	3	3	3	2	2	2	2	3	2	3	3	3	3	4	3	3	3	3	3	2	2	2	4	3	3	4	4	3	3	3	3	3
305	3	3	3	3	3	2	2	3	2	2	2	2	2	2	2	2	3	3	3	3	3	3	3	2	3	3	3	2	3	2	4	5	4	4	4	4	3	3	3	3
306	1	2	2	2	2	1	2	2	2	2	3	3	3	3	2	3	2	3	3	3	2	2	1	2	1	2	3	2	2	2	4	3	3	4	3	3	3	3	3	3
307	2	2	3	2	3	2	2	3	3	2	2	2	2	2	2	2	2	2	2	2	2	3	2	2	2	3	2	2	3	3	3	3	3	4	3	3	3	3	2	2
308	2	2	3	3	4	2	2	2	2	3	2	2	2	2	2	2	3	2	2	2	2	3	3	3	3	2	3	2	2	3	4	4	4	4	3	3	3	3	2	2
309	3	3	3	3	3	4	3	3	3	4	3	3	3	2	2	3	3	4	4	4	4	4	3	3	3	3	3	2	3	3	3	4	3	4	4	3	3	3	3	3
310	2	2	2	2	2	2	2	2	2	3	2	2	1	1	1	3	2	3	2	3	3	2	2	2	3	1	2	1	2	2	3	3	3	3	4	3	3	2	2	2
311	2	2	2	3	3	3	3	2	3	3	2	2	2	1	2	1	2	2	2	2	3	1	2	2	2	3	2	2	2	2	3	3	3	3	3	1	1	1	2	1
312	2	2	2	2	1	3	2	2	3	3	2	3	2	3	2	2	2	3	2	2	3	2	3	2	3	3	2	2	2	3	3	4	4	3	4	3	2	3	3	3
313	2	3	2	2	2	2	2	1	2	2	3	2	2	2	2	3	3	3	4	4	3	3	3	3	3	1	2	2	2	3	4	4	3	4	3	3	3	2	3	3
314	2	2	2	2	3	2	2	3	2	3	2	2	2	2	2	4	3	3	3	3	2	2	3	3	3	2	1	2	2	2	4	4	5	4	3	3	4	3	3	3
315	2	3	4	3	3	2	2	2	3	3	2	2	2	2	2	2	2	2	2	3	3	2	3	2	3	3	3	2	2	3	3	4	3	3	3	3	3	2	3	2
316	3	3	4	4	4	3	3	3	3	3	3	3	3	3	2	3	2	3	3	3	3	3	2	2	3	3	3	3	3	4	4	4	4	5	4	4	3	3	3	3
317	3	4	4	3	4	4	4	4	4	4	3	3	3	3	4	3	3	3	3	3	3	3	4	3	3	3	4	3	4	4	3	5	3	4	3	4	3	3	3	4
318	2	3	3	2	3	2	2	2	3	2	3	2	2	3	2	2	2	2	3	3	4	3	4	3	4	3	2	2	3	3	4	4	3	3	3	3	3	3	3	3
319	2	2	2	2	2	2	2	2	2	2	3	3	3	3	3	1	3	3	3	2	4	3	3	3	3	1	2	2	2	2	3	5	3	4	3	3	3	3	3	3
320	3	4	3	3	4	2	2	3	3	2	2	3	2	2	2	2	2	2	3	3	1	2	2	1	2	3	2	2	2	2	4	4	4	4	4	3	3	2	3	3
321	2	2	3	3	2	3	3	4	2	3	3	3	2	3	3	3	2	2	2	2	2	3	2	2	2	2	2	2	3	3	4	4	4	4	4	3	3	2	3	3
322	2	3	3	2	2	2	2	3	3	2	3	2	2	2	2	1	2	1	2	2	3	2	3	3	3	2	2	3	3	2	4	4	4	4	4	3	3	3	3	2
323	2	3	2	3	3	2	2	2	3	3	3	4	3	3	3	3	3	3	3	3	3	2	2	3	3	3	3	2	3	4	4	4	4	4	4	3	3	3	3	3
324	2	3	3	3	2	2	3	3	2	3	3	2	2	2	3	3	2	2	3	2	4	3	3	2	4	3	3	3	3	4	4	4	3	3	3	3	4	3	2	3
325	2	2	2	2	3	3	3	4	3	3	2	3	3	3	3	3	3	3	3	3	3	2	4	2	3	3	3	2	3	3	4	4	4	4	4	4	3	3	3	3
326	2	2	2	3	3	3	3	3	4	3	3	2	2	2	2	3	3	3	4	3	3	3	2	3	2	3	3	3	3	3	4	3	4	4	3	3	3	3	3	3
327	2	3	3	3	3	2	2	3	3	3	3	3	3	2	2	2	3	2	3	2	2	2	1	2	3	2	2	2	2	3	4	4	4	4	4	3	2	2	2	2
328	3	3	3	2	3	1	1	2	2	2	4	2	2	2	3	3	3	3	4	4	2	2	2	2	2	2	2	2	2	3	4	4	4	5	4	4	3	3	4	3
329	2	3	3	2	3	3	2	3	2	2	3	4	3	3	3	3	2	3	3	3	2	2	3	3	2	3	3	2	3	3	4	2	4	4	4	3	3	3	4	4
330	2	3	3	2	2	3	3	4	4	3	3	3	3	3	3	3	2	3	3	2	3	2	2	3	3	4	3	3	3	2	5	5	4	5	5	4	4	3	4	3
331	2	3	2	3	2	3	3	3	3	3	3	3	3	3	3	2	2	2	2	2	3	2	2	3	3	2	2	3	2	3	4	3	3	3	4	4	4	3	3	3
332	3	3	3	3	4	2	2	3	3	2	2	2	2	2	2	2	2	2	3	3	3	3	3	3	3	2	3	2	3	3	3	3	4	3	2	3	3	3	3	3
333	2	2	3	2	3	3	3	3	3	3	3	3	2	3	2	4	2	3	4	3	2	1	1	2	2	2	3	3	3	3	5	4	4	5	4	3	4	3	4	3
334	3	3	4	3	3	2	3	3	3	3	3	3	3	3	2	2	2	2	2	2	3	3	3	3	3	2	3	2	3	3	4	3	3	3	3	3	2	2	3	3
335	3	3	4	2	3	2	3	3	3	4	4	3	2	3	2	3	2	3	3	3	4	3	4	3	4	3	3	2	3	4	3	2	3	3	3	3	3	3	4	3
336	2	2	2	1	3	2	2	2	2	3	2	3	4	3	3	3	3	3	3	2	3	3	3	3	3	3	2	2	2	3	4	3	4	3	4	3	3	3	3	3
337	2	2	3	2	2	3	4	4	2	3	3	3	3	3	3	2	2	2	2	3	3	2	3	2	2	3	2	2	2	2	4	4	3	4	4	3	3	3	2	2
338	1	1	2	1	1	1	2	3	3	2	3	2	2	2	2	2	1	1	2	1	2	2	2	2	2	2	3	2	2	3	3	3	4	3	2	3	3	2	3	2
339	3	3	3	2	2	4	4	4	4	4	2	2	2	2	2	3	3	4	4	4	3	2	3	3	3	2	4	2	3	3	4	5	5	5	4	4	4	3	4	3
340	3	3	3	3	3	1	1	1	2	1	3	2	2	1	1	3	2	2	2	2	2	3	2	2	3	1	2	1	1	2	3	3	3	4	3	2	3	3	2	2
341	2	2	3	2	2	2	2	2	2	2	2	3	2	2	3	3	3	3	3	3	2	2	2	2	3	2	2	2	2	2	4	4	3	4	3	3	3	3	3	3
342	3	2	3	2	2	3	3	4	4	3	3	3	2	3	3	3	2	3	3	3	3	2	3	3	2	3	2	3	2	3	4	4	3	4	4	3	3	3	3	3
343	2	2	2	2	3	3	3	3	3	3	3	3	2	3	2	2	2	2	2	2	3	3	3	2	3	2	3	2	2	3	4	4	4	4	3	3	3	3	3	2
344	3	4	4	3	3	2	2	3	3	2	2	2	3	2	2	3	2	3	3	3	3	3	2	2	2	3	3	3	3	3	4	4	4	4	4	3	3	3	3	4
345	3	4	4	3	4	3	3	3	3	3	3	4	4	3	4	3	3	4	3	4	3	2	2	2	2	3	3	3	4	4	5	5	5	5	5	4	4	4	4	4
346	2	3	3	2	3	3	3	3	3	3	3	2	3	2	3	2	2	3	3	3	3	2	2	2	2	3	3	3	2	3	5	3	3	5	4	3	4	3	3	4
347	2	2	2	1	2	2	2	2	1	3	3	3	2	2	2	2	2	3	3	3	3	3	3	2	3	2	2	2	2	3	3	3	3	4	3	2	2	3	2	3
348	1	2	2	2	1	2	2	2	2	2	3	2	3	2	2	2	2	3	2	3	2	2	3	2	3	2	2	1	1	2	3	3	3	3	3	3	3	2	2	2
349	1	2	2	1	2	2	2	2	2	3	2	3	2	2	2	3	3	2	3	2	2	2	2	1	2	2	2	2	2	2	3	3	3	2	3	3	3	2	2	2
350	3	3	3	3	4	3	3	3	3	3	3	3	3	3	3	2	2	2	3	3	3	2	2	3	2	3	3	2	3	4	4	3	4	5	4	3	4	3	4	3
351	3	3	3	2	3	2	2	2	3	3	3	3	3	3	3	3	3	3	3	3	2	2	2	3	2	2	2	2	2	3	4	3	5	4	4	3	3	3	3	3
352	2	2	2	2	3	3	2	3	3	2	3	3	3	3	3	2	2	3	2	2	3	2	3	3	3	3	2	3	2	3	4	4	4	4	3	4	3	3	3	4
353	3	3	3	2	3	3	2	2	3	3	2	3	3	2	2	3	3	3	3	3	4	3	4	3	4	3	3	3	3	4	3	3	3	3	3	3	4	3	3	3
354	2	3	3	2	3	2	2	1	1	3	3	3	2	2	2	2	3	2	2	3	2	2	2	3	2	1	2	2	2	3	4	4	3	5	3	3	4	3	3	3
355	3	3	3	3	3	4	4	3	4	4	3	3	3	3	3	3	3	2	2	3	3	2	3	2	3	3	3	3	3	3	5	4	3	5	4	4	4	3	4	3
356	3	2	3	2	3	2	2	2	3	3	3	3	3	2	3	2	2	2	2	3	3	2	3	2	3	2	3	2	2	3	3	4	4	4	3	2	3	3	3	2
357	2	3	3	2	2	2	1	2	1	2	2	3	3	2	2	3	3	3	3	3	4	4	4	4	4	2	3	2	2	3	4	4	3	4	3	2	2	3	2	2
358	2	2	2	2	3	2	2	2	2	2	3	3	2	3	2	2	2	2	2	2	2	2	2	2	3	1	2	1	2	2	3	4	4	4	3	2	2	2	2	2
359	2	2	2	2	2	2	2	2	2	1	3	2	3	2	2	2	2	2	2	2	3	3	4	3	3	1	2	2	1	2	3	4	3	4	3	3	3	2	2	2
360	2	2	3	2	2	2	3	3	3	2	3	3	2	2	2	2	2	3	2	2	3	3	3	3	2	2	2	2	2	3	4	4	3	3	2	3	3	2	3	2
361	2	3	2	3	2	2	2	2	2	2	3	3	3	2	3	3	2	3	3	2	3	3	3	3	3	2	3	2	2	2	4	4	3	4	3	3	3	2	3	3
362	3	3	3	3	2	3	3	3	2	4	4	3	4	3	4	3	2	3	3	3	3	3	3	3	3	3	3	3	3	4	4	2	4	4	4	3	3	3	3	3
363	3	2	3	2	3	1	2	3	2	1	3	3	2	2	2	2	1	2	2	3	2	2	2	2	3	2	2	2	2	2	3	3	3	4	3	3	2	3	3	3
364	2	3	2	2	2	2	2	2	2	2	2	2	2	2	2	3	2	2	2	2	3	1	2	2	2	1	2	2	2	3	3	3	3	3	3	2	2	2	2	2
365	2	2	3	2	3	2	2	3	2	2	2	2	2	2	1	3	2	3	4	3	2	2	2	2	2	2	2	2	2	3	4	3	3	4	3	3	2	3	3	2
366	3	3	2	3	3	2	2	2	3	3	2	2	2	2	2	3	2	3	3	3	3	2	2	2	3	3	3	2	3	3	3	3	3	3	4	3	3	2	3	3
367	3	3	3	2	3	3	3	3	3	3	4	3	3	3	3	3	2	3	3	2	3	3	2	3	3	2	3	2	2	3	4	4	4	4	3	3	3	3	3	3
368	2	2	2	2	2	2	3	3	2	1	2	2	2	2	2	1	1	1	1	1	2	2	1	1	1	2	2	2	1	2	3	2	2	2	2	2	1	1	1	1
369	3	3	3	2	2	3	3	3	3	2	2	1	1	1	1	2	3	3	2	3	3	2	3	3	3	2	3	2	3	3	3	4	3	3	3	3	3	3	3	2
370	2	2	2	2	2	1	1	2	2	1	3	2	3	2	3	2	2	2	2	2	3	2	2	2	2	1	2	2	2	2	3	3	3	3	3	3	2	2	2	2
371	2	2	3	2	2	2	2	2	2	2	2	2	2	2	2	3	3	2	3	2	3	2	3	2	3	3	2	2	2	2	3	3	4	4	3	2	3	3	3	3
372	2	3	3	2	3	2	2	2	2	1	2	3	2	2	2	4	3	3	3	3	2	2	1	2	2	2	2	1	2	2	3	3	3	3	3	3	2	2	2	2
373	2	2	3	2	2	1	1	1	1	2	3	2	2	2	2	2	3	3	3	3	2	2	2	2	3	2	2	1	2	2	3	3	3	3	3	3	3	3	2	3
374	1	2	2	1	2	1	1	2	2	2	2	2	2	1	1	1	2	2	2	2	3	2	3	3	3	1	2	1	1	2	4	4	3	4	3	2	2	2	2	2
375	2	3	2	2	3	2	3	3	4	3	3	2	2	2	2	3	2	2	3	2	2	2	2	2	3	3	3	2	3	2	4	4	3	4	4	3	3	3	3	2
376	3	3	3	3	2	2	3	3	3	3	2	2	2	2	2	2	2	2	2	3	3	2	2	2	2	3	3	3	3	3	4	3	4	4	3	3	3	3	3	2
377	3	3	3	2	3	3	3	3	3	3	3	3	3	3	3	3	2	4	3	3	3	3	2	3	3	3	2	2	2	3	4	5	4	4	4	3	4	3	3	4
378	3	3	3	2	3	2	2	1	3	2	3	3	3	3	2	2	1	1	2	1	1	1	2	2	2	2	2	1	2	2	3	4	3	4	3	3	3	2	2	2
379	2	3	3	2	2	2	2	3	2	3	3	3	2	2	2	2	2	2	2	2	2	2	2	2	2	3	2	1	2	2	3	3	3	4	4	2	2	2	3	2
380	2	3	2	2	2	3	3	3	3	3	3	3	3	3	3	3	2	3	3	3	3	2	3	2	3	2	3	2	2	2	4	4	4	4	3	3	3	3	3	3
381	2	3	2	2	3	3	3	3	2	2	2	3	3	2	3	2	2	2	2	3	3	3	4	2	3	2	3	2	3	3	4	3	3	3	4	3	3	2	3	3
382	1	1	2	1	2	3	2	3	3	3	2	2	2	2	2	1	2	3	3	3	2	2	2	3	2	2	2	2	2	3	4	5	3	4	4	3	3	3	3	3
383	2	2	2	2	2	2	2	2	2	2	2	3	3	2	2	2	1	2	3	2	3	2	3	2	3	3	2	2	3	3	4	3	4	4	3	3	3	2	3	2
384	4	4	4	3	4	2	2	3	1	2	3	3	4	2	3	3	3	3	3	3	4	3	4	3	3	2	4	3	3	4	4	4	3	3	4	3	3	3	4	4
385	2	3	3	2	3	2	3	2	3	2	3	3	2	2	3	1	2	1	1	1	2	2	2	2	2	2	2	2	2	2	4	4	4	4	3	3	2	2	3	2
386	2	2	3	3	3	2	1	2	2	2	2	2	2	2	2	3	3	2	3	2	3	3	2	3	3	2	1	2	2	2	4	3	4	4	4	3	3	3	3	3
387	2	2	2	2	2	3	3	2	3	3	2	2	2	2	2	2	2	2	2	2	2	2	1	2	2	2	2	1	2	2	3	3	3	3	3	2	2	2	2	1
388	3	3	3	2	4	3	4	3	4	3	2	3	3	2	3	1	2	2	2	3	3	3	3	2	2	3	3	2	3	3	4	5	3	3	3	3	3	3	3	2
389	2	2	3	2	2	2	2	2	2	2	2	2	1	2	2	2	2	2	3	3	2	2	2	2	2	2	3	2	2	2	3	4	3	4	3	3	3	2	3	2
390	2	2	2	2	2	2	1	2	2	2	2	2	2	2	2	3	3	3	3	3	3	2	3	3	3	3	2	2	2	2	4	3	4	4	3	3	3	2	2	2
391	3	3	3	3	4	3	3	3	4	4	3	3	4	3	3	3	3	2	3	3	4	2	4	4	3	4	3	4	3	4	3	2	4	4	3	3	4	4	3	4
392	3	3	3	2	2	3	3	3	3	3	4	4	3	3	4	3	3	3	3	3	2	2	2	2	3	2	2	3	2	3	5	5	4	5	4	4	4	3	4	3
393	2	2	2	2	2	3	3	3	3	3	2	2	2	2	2	2	2	3	3	3	3	3	3	3	3	3	2	2	3	3	4	4	4	4	4	3	3	2	3	2
394	2	3	3	3	2	2	2	3	3	3	3	2	2	2	3	2	2	2	2	2	3	3	3	3	3	3	2	2	2	2	3	3	3	4	3	3	3	3	3	2
395	3	4	3	3	3	2	3	3	3	3	4	3	3	3	4	2	2	3	2	3	4	3	3	3	3	2	3	2	3	3	5	4	4	5	4	4	4	4	4	4
396	2	2	3	2	4	1	1	2	2	2	3	3	2	2	2	2	1	1	2	1	2	2	1	2	1	2	1	1	1	2	3	3	2	3	3	2	1	2	2	2
397	3	3	2	2	3	3	3	3	2	3	3	3	2	2	2	2	2	3	3	3	2	2	2	2	2	2	3	2	3	3	4	4	4	4	3	4	2	3	3	3
398	2	2	3	2	3	2	2	2	3	2	2	2	2	2	2	2	3	2	3	3	3	2	2	2	2	2	2	2	2	3	4	4	3	4	3	3	3	2	3	2
399	2	2	3	2	3	3	2	2	3	3	4	4	4	3	3	2	2	3	3	3	4	3	4	2	3	2	3	3	3	3	4	4	4	4	4	3	4	4	4	4
400	2	2	2	2	3	1	2	1	2	1	3	3	2	2	2	3	2	3	2	4	2	3	2	2	3	2	2	1	2	2	3	4	3	4	3	3	3	3	3	3
401	3	3	3	3	3	3	3	4	4	2	3	2	2	2	2	3	3	4	4	4	4	3	4	2	4	2	3	3	3	3	4	3	3	4	3	3	4	4	4	3
402	3	3	3	3	4	2	2	2	2	2	3	3	3	3	3	2	2	3	3	3	3	3	3	2	3	3	3	2	3	3	3	3	4	4	4	3	3	3	4	3
403	3	2	3	3	3	3	3	3	3	3	3	3	3	3	3	2	2	3	3	2	3	1	2	2	3	3	3	2	3	3	4	4	4	4	4	3	4	3	3	3
404	2	3	2	2	2	2	2	2	2	2	3	3	2	2	2	2	2	2	1	2	3	3	3	2	3	1	1	2	2	2	4	4	4	4	3	2	3	2	3	3
405	2	2	2	2	2	2	1	3	2	2	1	2	2	2	2	2	1	1	1	2	2	2	3	2	2	2	1	1	1	2	3	3	3	4	4	2	2	2	2	2
406	2	3	2	2	2	1	2	2	2	2	3	3	3	2	2	2	2	2	2	2	3	2	2	2	2	1	2	2	2	3	3	3	3	3	3	2	3	2	2	3
407	1	2	2	2	2	2	2	2	2	2	4	2	3	2	2	2	3	2	3	3	2	2	3	2	3	2	2	2	2	2	3	3	3	3	4	2	3	3	3	2
408	3	3	3	3	3	2	1	1	2	2	3	3	2	3	3	2	3	3	3	3	2	3	2	2	3	1	3	2	2	2	4	4	4	4	3	3	3	2	3	3
409	2	2	2	2	1	2	2	2	1	2	4	3	3	3	3	2	2	3	2	3	1	2	1	2	2	2	2	2	3	3	3	4	3	4	4	3	3	2	3	3
410	1	2	2	1	2	2	3	4	3	3	3	3	3	2	2	2	2	2	3	2	3	3	3	2	2	1	2	2	2	2	4	3	4	4	5	3	3	3	3	3
411	3	1	2	2	3	3	3	3	3	3	2	3	2	2	3	3	2	3	3	3	3	3	3	2	3	2	2	2	2	2	4	3	4	4	4	3	3	2	3	3
412	2	2	3	3	2	2	2	2	3	2	2	3	3	2	3	3	2	2	3	3	2	2	2	2	3	1	2	2	2	2	4	4	3	4	4	3	2	3	3	2
413	3	3	3	3	3	2	2	2	2	2	2	2	1	1	1	1	1	2	2	2	3	2	2	1	2	2	2	1	1	2	3	3	3	3	3	3	2	2	2	1
414	1	2	3	2	2	3	3	3	2	4	3	3	3	3	3	2	3	3	2	3	3	3	4	3	3	1	3	3	3	3	4	4	4	4	4	2	3	2	3	3
415	2	2	2	2	2	3	3	3	3	3	3	2	1	1	2	1	1	1	1	1	2	2	2	2	3	2	2	3	2	2	4	4	4	4	4	3	3	3	3	3
416	2	2	3	3	3	2	2	3	3	3	3	2	2	2	2	2	2	2	2	3	3	2	2	2	3	3	2	2	2	2	4	3	3	4	4	3	3	3	4	4
417	3	2	3	3	3	2	2	2	2	2	2	3	2	2	2	3	3	4	3	4	3	2	2	3	3	2	2	3	3	3	4	3	4	4	4	4	3	3	3	3
418	3	3	3	3	4	2	3	3	3	3	3	3	2	2	2	3	2	2	2	2	3	2	2	2	2	2	2	2	2	3	3	3	3	3	3	3	2	2	3	2
419	3	3	4	2	3	3	3	3	3	3	3	3	2	2	2	3	3	3	3	2	3	3	4	3	4	3	2	3	3	3	4	4	3	4	3	2	3	4	3	3
420	1	2	2	1	2	2	2	3	3	2	3	2	1	2	2	1	1	1	1	2	3	3	3	3	3	2	2	1	1	2	3	3	2	3	3	3	2	2	3	2
421	2	3	2	3	2	2	3	3	3	3	3	3	3	3	3	1	2	2	2	3	3	3	3	3	3	2	3	2	2	3	3	4	4	4	3	3	3	3	3	3
422	2	2	2	2	2	2	3	3	2	3	3	2	3	2	2	2	2	2	3	2	3	3	2	1	2	1	2	2	2	3	3	4	2	3	3	3	2	3	3	2
423	3	3	3	3	3	2	2	3	3	3	3	3	3	2	3	2	2	2	2	2	3	3	3	3	3	1	2	2	2	2	4	4	4	5	3	2	2	3	3	2
424	2	2	2	2	3	2	2	3	2	3	3	3	3	2	2	2	2	2	2	2	3	3	3	3	3	3	2	1	2	3	4	3	3	5	4	3	3	3	3	3
425	2	3	3	2	2	2	3	3	2	3	3	3	2	2	3	2	3	2	3	2	2	2	2	2	2	2	2	2	2	3	4	5	4	4	3	3	3	2	3	4
426	2	2	2	2	2	2	2	2	1	1	2	2	2	2	2	2	1	1	2	2	2	2	1	2	2	2	2	2	2	2	3	2	3	3	3	2	3	1	2	2
427	3	3	3	3	3	2	2	2	3	2	3	3	3	2	3	2	2	2	3	2	3	3	2	2	2	1	2	2	2	3	4	4	3	4	4	3	3	3	2	3
428	1	2	2	2	1	2	3	3	2	3	3	3	2	2	2	2	2	2	2	2	2	2	2	3	2	2	2	2	2	2	2	2	3	3	3	3	2	3	2	3
429	2	2	2	2	2	2	2	2	2	2	2	3	2	2	2	2	1	2	2	2	1	1	1	2	1	1	2	2	1	3	3	3	3	3	3	2	2	2	2	1
430	3	4	3	3	4	2	2	2	2	2	4	3	3	3	3	2	3	3	2	3	3	2	3	2	2	2	2	2	3	3	4	4	5	5	4	4	3	3	3	3
431	2	3	4	3	3	2	3	2	2	1	2	3	2	2	2	2	1	2	3	2	3	2	2	2	3	2	2	2	2	3	4	3	4	3	3	3	3	2	3	2
432	2	3	2	3	2	2	2	2	2	2	3	3	3	2	3	2	3	3	3	3	3	3	3	3	3	3	3	3	3	3	4	3	4	4	3	3	2	3	3	3
433	2	3	3	3	2	3	3	4	3	3	3	4	3	3	3	2	3	3	3	3	3	3	2	3	3	3	3	2	3	4	4	4	3	4	3	4	3	4	4	3
434	2	2	2	2	3	3	2	3	4	3	2	3	2	2	2	2	2	2	2	2	3	3	2	2	2	2	3	2	2	2	3	3	3	3	3	3	3	3	3	2
435	2	2	3	2	3	2	2	2	2	1	3	2	2	2	2	3	3	3	3	3	3	2	3	2	3	3	2	2	2	3	4	4	3	4	4	3	3	3	3	4
436	1	2	2	1	1	2	2	3	2	2	2	1	2	1	2	1	2	2	2	2	3	2	2	2	3	2	2	2	2	2	3	3	3	3	3	2	3	2	3	2
437	3	3	2	1	2	3	3	3	3	2	4	4	4	3	4	3	3	3	3	3	3	3	4	2	2	3	3	3	3	3	4	4	4	4	4	3	3	3	3	4
438	3	4	4	3	4	3	3	3	4	4	3	3	4	3	3	3	4	4	4	3	4	4	3	3	4	3	4	2	4	4	4	3	3	3	2	4	4	4	4	4
439	2	2	2	2	2	2	2	2	3	3	2	2	1	1	1	1	1	1	1	1	2	2	2	2	2	2	2	2	1	2	2	2	2	2	2	1	1	1	1	1
440	2	2	2	2	2	2	2	2	1	2	2	3	2	2	2	2	2	2	2	3	3	3	2	2	3	2	3	2	3	3	4	3	4	4	4	3	3	2	2	3
441	2	2	3	2	2	3	2	2	3	2	3	2	2	2	3	2	2	3	2	3	3	3	2	2	2	2	3	2	2	3	4	4	3	4	4	3	3	3	3	3
442	3	4	3	3	4	3	3	3	3	3	3	3	2	2	3	3	3	3	3	3	3	3	3	3	3	3	3	3	3	3	3	3	3	4	3	4	3	3	3	3
443	3	3	3	3	3	3	4	4	3	2	3	3	3	2	3	3	3	3	3	4	4	3	4	4	4	3	3	3	3	3	4	4	4	4	4	3	3	3	4	3
444	2	3	3	3	3	2	2	3	2	2	4	3	3	3	3	3	3	4	4	4	3	2	3	3	3	3	3	3	3	3	4	3	3	4	3	3	3	3	3	3
445	1	2	2	1	2	1	1	2	1	2	3	2	2	2	2	3	2	4	3	3	2	2	2	2	2	2	2	1	2	2	3	3	3	4	3	3	3	2	2	3
446	3	3	3	4	3	2	2	2	3	2	2	3	3	2	3	2	3	3	2	3	2	2	2	2	2	2	3	3	3	3	4	4	4	4	4	3	3	3	3	3
447	2	3	2	2	3	3	3	3	3	1	2	2	3	2	3	2	2	2	3	3	2	3	2	2	3	2	3	2	2	2	4	4	4	4	3	3	3	2	3	3
448	2	3	3	2	3	2	2	2	2	1	3	2	3	2	2	2	1	2	2	2	3	2	3	3	3	2	2	1	2	3	4	3	3	3	3	2	3	2	3	3
449	2	2	3	2	2	2	2	2	3	2	2	1	1	1	1	2	2	3	3	3	3	2	3	2	3	1	1	1	2	2	4	3	3	4	3	3	4	2	3	3
450	3	3	4	3	3	2	3	2	2	2	3	3	3	3	3	2	2	2	2	3	3	2	2	2	2	3	3	2	3	3	4	5	4	5	4	3	4	3	3	4
451	2	2	2	1	2	1	2	2	2	3	3	2	2	2	2	2	2	2	2	2	1	2	2	2	2	2	2	2	2	2	3	3	3	2	2	2	2	2	2	2
452	3	3	3	2	3	3	3	3	3	2	2	3	3	2	3	2	2	2	2	2	3	2	3	3	2	2	3	3	3	3	4	4	4	4	3	3	2	3	4	3
453	3	3	3	2	3	2	2	2	3	2	2	1	2	2	2	2	2	2	2	2	3	2	2	2	2	3	1	2	2	3	3	4	4	4	4	3	3	3	3	2
454	2	2	2	2	1	2	3	2	3	2	4	3	2	2	2	3	2	2	2	2	3	3	2	2	2	2	2	2	2	2	3	4	4	4	3	3	3	3	3	3
455	2	2	2	2	2	2	2	2	3	2	3	2	2	2	2	3	2	3	2	2	3	2	3	3	3	2	2	2	2	3	4	4	3	4	4	3	4	3	3	3
456	3	2	3	3	2	2	3	3	3	3	3	3	3	3	3	2	2	2	2	2	3	2	3	2	2	3	3	2	2	3	4	4	4	4	4	4	4	3	3	3
457	2	2	2	2	2	3	3	3	3	3	3	3	3	2	3	2	2	2	2	2	3	3	2	2	3	2	2	3	2	2	3	3	4	3	4	2	3	2	2	2
458	2	2	2	2	2	3	3	3	3	2	3	3	3	2	2	2	2	2	2	2	2	2	3	2	3	2	2	2	2	3	4	3	4	4	4	4	3	3	3	3
459	2	3	3	2	2	1	2	2	2	2	2	2	2	2	2	1	2	3	3	2	3	2	4	3	3	1	2	2	2	2	4	4	3	4	4	3	3	2	3	2
460	2	3	3	3	3	3	2	2	3	3	4	3	3	3	3	3	2	3	2	3	3	3	3	3	3	4	3	2	3	3	4	3	4	4	4	3	3	3	2	3
461	3	2	3	1	3	3	3	3	3	2	4	3	3	3	4	2	1	2	2	2	2	2	1	2	2	3	3	3	3	4	4	5	4	4	4	3	3	3	3	3
462	3	2	2	2	4	2	3	3	2	2	3	4	2	3	3	2	2	2	3	3	3	3	3	2	3	3	3	2	3	3	4	4	4	4	3	4	3	4	4	3
463	1	3	2	3	3	2	3	2	3	2	2	2	1	1	1	2	2	2	2	2	3	2	2	2	2	2	2	1	1	2	3	3	3	3	3	2	1	2	2	2
464	2	2	2	2	2	3	3	3	3	3	3	3	3	3	2	3	3	3	4	3	2	2	1	2	2	3	3	3	3	3	4	3	4	4	4	3	3	3	3	3
465	1	2	2	2	2	2	2	2	2	2	2	2	2	2	2	3	2	3	3	3	3	2	2	2	3	2	2	1	2	3	4	3	3	4	4	3	2	2	2	2
466	1	2	2	2	2	2	2	2	2	2	2	1	2	2	1	1	1	1	2	2	1	2	2	2	2	1	2	2	2	2	3	3	3	3	3	2	2	2	1	1
467	2	2	2	2	1	2	3	2	3	3	3	3	2	2	3	2	2	2	2	2	2	2	3	2	3	2	2	2	2	3	4	3	4	4	4	3	3	3	3	4
468	2	2	2	2	3	2	3	3	3	3	3	3	3	3	3	3	3	3	3	3	3	3	3	4	3	2	2	2	2	3	4	3	3	4	3	3	3	3	3	3
469	2	2	2	2	2	1	1	2	2	1	3	2	2	3	2	2	2	1	2	2	2	3	2	2	2	2	2	1	2	2	3	2	2	2	2	2	2	1	2	1
470	2	3	2	2	3	3	2	3	2	2	3	3	3	2	2	2	2	2	3	2	4	3	3	3	3	1	2	2	2	3	4	4	3	4	3	3	2	2	3	2
471	2	2	2	2	3	3	3	3	2	2	3	2	2	2	2	3	3	3	3	3	2	2	2	2	2	2	2	2	3	3	4	3	3	4	3	2	3	3	2	3
472	3	3	3	2	2	2	2	2	2	2	3	2	3	2	3	3	3	4	3	2	2	2	1	1	2	2	3	2	2	3	4	4	4	5	4	3	3	3	3	3
473	2	2	3	2	3	3	2	2	3	3	2	2	2	2	2	3	2	3	3	3	3	2	3	3	3	2	2	2	3	3	4	4	4	4	4	3	3	3	3	2
474	3	3	3	3	2	3	2	2	2	2	3	3	3	3	3	2	2	2	3	2	3	3	3	3	3	3	2	3	2	3	4	3	4	4	3	3	4	3	4	3
475	2	3	2	2	3	2	2	3	2	2	3	3	2	2	2	2	2	3	3	2	3	2	3	3	3	2	2	2	2	2	4	4	4	4	3	3	3	3	3	3
476	2	3	3	2	3	2	2	2	3	2	3	2	2	2	2	2	2	2	2	2	2	1	1	2	1	2	2	1	2	2	4	4	2	3	3	2	2	2	2	2
477	3	3	3	2	2	2	2	2	2	3	3	2	2	2	3	2	2	2	3	2	1	2	2	2	2	2	2	2	2	2	3	3	3	3	3	2	3	2	2	2
478	2	2	3	2	2	3	2	2	3	3	3	2	2	2	2	2	2	2	3	2	2	2	2	2	2	2	2	2	2	2	3	4	3	3	3	3	3	3	3	3
479	3	3	4	2	3	2	2	2	3	3	3	2	2	2	2	2	2	2	3	2	3	3	3	2	2	3	3	2	2	4	4	4	4	4	3	3	3	3	3	3
480	3	2	3	3	4	3	3	3	3	2	3	3	3	2	3	2	2	2	3	3	3	3	3	2	3	1	2	2	3	4	4	4	4	4	3	3	3	3	3	3
481	3	4	3	3	3	3	2	3	4	2	2	3	3	3	3	3	3	2	2	3	2	3	2	3	3	2	3	3	3	3	4	3	4	5	5	3	3	2	3	3
482	2	3	3	2	3	2	3	3	2	3	3	3	3	3	2	2	3	2	2	3	3	3	3	3	2	2	3	2	3	3	4	4	4	4	3	3	3	3	4	3
483	2	2	2	2	2	3	3	3	4	3	4	3	2	2	3	2	2	3	3	3	2	2	2	3	2	3	2	2	2	3	4	4	4	5	3	3	3	2	3	3
484	2	3	3	3	3	2	3	3	3	3	2	2	3	2	2	2	2	3	3	3	3	3	3	3	3	3	2	2	2	3	4	5	3	3	4	3	2	3	3	3
485	2	2	2	1	1	2	2	2	2	2	2	2	2	2	1	2	2	2	2	3	3	3	2	3	4	1	2	1	2	2	3	3	3	3	3	3	2	2	2	2
486	1	2	2	2	1	3	3	3	3	2	2	3	3	3	2	2	3	3	3	3	3	3	3	3	3	3	2	2	2	2	4	4	3	3	4	3	4	3	3	3
487	2	2	3	3	3	2	3	3	3	3	3	2	3	2	3	3	2	2	3	2	3	3	4	3	3	2	2	3	3	3	3	4	3	4	3	3	4	2	3	3
488	2	2	2	2	2	3	3	3	3	2	2	2	2	2	3	3	3	3	3	3	3	3	3	3	3	2	3	2	2	3	4	4	4	3	4	3	2	3	3	3
489	2	3	3	2	3	1	1	2	2	2	2	2	2	2	2	1	2	2	2	2	4	2	3	3	3	1	3	1	2	3	4	4	3	3	3	2	2	2	3	2
490	3	3	3	4	4	3	3	4	3	3	3	4	3	3	3	3	2	4	3	3	2	2	2	3	2	3	3	3	3	4	4	5	4	4	4	3	3	3	3	3
491	3	3	3	3	4	2	3	3	3	3	3	3	3	2	3	2	2	3	2	3	2	2	3	2	3	2	3	3	3	4	4	4	4	4	5	3	3	3	4	3
492	3	3	4	3	4	2	2	2	3	3	3	3	3	2	3	2	3	3	3	3	3	3	3	2	3	2	3	2	3	3	4	3	4	4	3	3	3	3	3	3
493	2	4	3	3	3	1	1	2	3	2	3	2	2	2	2	3	2	4	4	3	3	3	3	3	3	2	2	2	2	3	4	4	3	3	4	3	3	3	3	3
494	2	3	2	2	2	2	2	2	2	2	2	2	2	2	2	2	2	2	3	2	3	3	2	2	3	2	2	2	2	2	4	3	3	3	3	3	2	2	2	2
495	2	2	2	2	3	2	2	2	2	1	2	2	2	2	2	1	2	2	2	2	2	1	2	2	1	2	2	1	2	2	3	2	3	2	3	2	1	2	2	2
496	2	2	2	2	2	3	3	3	3	3	2	2	2	2	2	1	1	2	2	2	2	1	1	2	1	2	3	1	2	2	4	3	3	4	4	2	1	2	2	2
497	2	3	3	2	3	2	2	3	2	3	2	2	2	1	2	2	2	2	2	2	2	2	2	2	2	2	2	1	2	3	3	4	3	4	4	2	2	2	2	1
498	2	3	3	3	3	2	3	4	3	2	4	4	4	3	3	3	3	2	3	3	4	3	3	4	3	4	3	2	4	3	3	3	3	4	3	3	4	4	3	4
499	2	3	3	2	2	3	2	2	2	2	4	4	4	3	3	3	2	3	3	3	3	3	2	3	2	2	3	2	3	3	3	4	3	4	3	3	4	4	4	3
500	1	1	2	1	2	2	2	2	2	1	3	3	2	3	3	2	2	3	3	2	3	2	3	3	3	3	1	2	1	2	3	4	4	3	3	2	2	2	2	1
